# Supplementary material for: Associations between Plasma Lipid Mediators and Chronic Daily Headache Outcomes in Patients Randomized to a Low Linoleic Acid Diet with or without Added Omega-3 Fatty Acids
Source: Metabolites. 2023 May 25;13(6):690. doi: 10.3390/metabo13060690 (PMC10304617; doi:10.3390/metabo13060690)
Supplement: Supplementary file 1 [file metabolites-13-00690-s001.zip]

Archive with 1 entries (1 files):
- metabolites-2265942-supplementary.pdf
